# Supplementary material for: Developing a Novel Pediatric Eye Chart Assessing Visual Acuity by Minimum Separable Threshold
Source: Children (Basel). 2024 Mar 27;11(4):397. doi: 10.3390/children11040397 (PMC11048868; doi:10.3390/children11040397)
Supplement: Supplementary file 1 [file children-11-00397-s001.zip]

Archive with 3 entries (3 files):
- Circle_logMAR_1.0.png
- Landort_ring_logMAR_1.0.png
- Square_logMAR_1.0.png
